# Supplementary material for: Prediction of Lymph-Node Metastasis in Cancers Using Differentially Expressed mRNA and Non-coding RNA Signatures
Source: Front Cell Dev Biol. 2021 Feb 11;9:605977. doi: 10.3389/fcell.2021.605977 (PMC7905047; doi:10.3389/fcell.2021.605977)
Supplement: Supplementary file 1 [file Table_1.XLSX]

## Sheet: miRNA_sigatures_BLCA
ID
hsa-mir-3193
hsa-mir-215
hsa-mir-598
hsa-mir-125b-2
hsa-mir-1269b
hsa-mir-125b-1
hsa-let-7c
hsa-mir-1-1
hsa-mir-1-2
hsa-mir-133a-2
hsa-mir-145
hsa-mir-642a
hsa-mir-3065
hsa-mir-133a-1
hsa-mir-3913-1
hsa-mir-519a-1
hsa-mir-552
hsa-mir-581
hsa-mir-99a
hsa-mir-1254-2
hsa-mir-4713
hsa-mir-592
hsa-mir-129-2
hsa-mir-3926-1
hsa-mir-203b
hsa-mir-577
hsa-mir-143

## Sheet: miRNA_sigatures_BRCA
ID
hsa-mir-577
hsa-mir-135b
hsa-mir-138-1
hsa-mir-2115
hsa-mir-885
hsa-mir-519a-1
hsa-mir-518b
hsa-mir-934

## Sheet: miRNA_sigatures_CESC
ID
hsa-mir-767
hsa-mir-105-2
hsa-mir-105-1
hsa-mir-375
hsa-mir-519a-1
hsa-mir-519a-2

## Sheet: miRNA_sigatures_COAD
ID
hsa-mir-3150b
hsa-mir-483
hsa-mir-548f-1
hsa-mir-561
hsa-mir-675
hsa-mir-937

## Sheet: miRNA_sigatures_KIRC
ID
hsa-mir-1269a
hsa-mir-7705
hsa-mir-1248
hsa-mir-223
hsa-mir-486-1
hsa-mir-486-2
hsa-mir-135a-1
hsa-mir-301b

## Sheet: miRNA_sigatures_LUAD
ID
hsa-mir-1269b
hsa-mir-1293
hsa-mir-147b
hsa-mir-3065
hsa-mir-3129
hsa-mir-376b
hsa-mir-376c
hsa-mir-432
hsa-mir-516a-1
hsa-mir-519a-2
hsa-mir-543
hsa-mir-548b
hsa-mir-607
hsa-mir-675

## Sheet: miRNA_sigatures_LUSC
ID
hsa-mir-184
hsa-mir-192
hsa-mir-216b
hsa-mir-153-2
hsa-mir-217
hsa-mir-508
hsa-mir-509-3
hsa-mir-514a-2
hsa-mir-509-2
hsa-mir-514a-1
hsa-mir-514a-3
hsa-mir-216a
hsa-mir-887
hsa-mir-375
hsa-mir-4788
hsa-mir-509-1
hsa-mir-6718
hsa-mir-935
hsa-mir-520b
hsa-mir-323a
hsa-mir-431
hsa-mir-1304
hsa-mir-485
hsa-mir-506
hsa-mir-519a-1
hsa-mir-519a-2
hsa-mir-516a-2
hsa-mir-433
hsa-mir-129-1

## Sheet: miRNA_sigatures_PAAD
ID
hsa-mir-205
hsa-mir-146a
hsa-mir-196b

## Sheet: miRNA_sigatures_READ
ID
hsa-mir-483
hsa-mir-514a-2
hsa-mir-5683
hsa-let-7c
hsa-mir-4728
hsa-mir-508
hsa-mir-509-2
hsa-let-7e
hsa-mir-3653
hsa-mir-514a-3
hsa-mir-675
